# Supplementary material for: Improving Accurate Blood Pressure Cuff Allocation in Patients with Obesity: A Quality Improvement Initiative
Source: Healthcare (Basel). 2021 Mar 13;9(3):323. doi: 10.3390/healthcare9030323 (PMC8000816; doi:10.3390/healthcare9030323)
Supplement: Supplementary file 1 [file healthcare-09-00323-s001.zip]

Archive with 3 entries (3 files):
- S1 Teaching Material.pdf
- S2 Laminated cards.pdf
- S3 Staff Questionnaires.pdf
